# Supplementary material for: Norms for Automatic Estimation of Hippocampal Atrophy and a Step Forward for Applicability to the Italian Population
Source: Front Neurosci. 2021 Jun 28;15:656808. doi: 10.3389/fnins.2021.656808 (PMC8273578; doi:10.3389/fnins.2021.656808)
Supplement: Supplementary file 15 [file Table_8.XLSX]

## Sheet: Sheet1
	Tools		Dataset		Field Strength		Vendor			Acronyms:
			Variance %	P-value	Variance %	P-value	Variance %	P-value		DB – database
	FS	LH	0.21	N.S.	1.76	N.S.	0.45	N.S.		N.S. - Not Significant
		RH	0.95	N.S.	2	N.S.	0.51	N.S.		LH – Left Hemisphere
	AA	LH	0.24	N.S.	0	N.S.	3.85	<0.05		RH – Right Hemisphere
		RH	0.51	N.S.	1.21	N.S.	3.76	<0.05		M/F – Male/Female
										y – years
	Table Sup 8 shows the ACM-Adaboost (AA) and Freesurfer (FS) hippocampal variances according to the dataset, field strenght and the vendor predictors. In FS, neither the left nor the right hemisphere are influenced by the source of data (i.e.: IBNA, ADNI, ARWIBO), the different field strenght of acquisitions (i.e.: 1.0, 1.5, 3.0 Tesla), or the vendors (i.e.: GE, Philips, SIEMENS). Conversely, AA s…
